# Supplementary material for: Performance-based approach for movement artifact removal from electroencephalographic data recorded during locomotion
Source: PLoS One. 2018 May 16;13(5):e0197153. doi: 10.1371/journal.pone.0197153 (PMC5955591; doi:10.1371/journal.pone.0197153)
Supplement: S1 File — (XLSX) [file pone.0197153.s001.xlsx]

## Sheet: Sheet1
	Speed	348	898	328	971	276	Mean	Std	std/2
Preprocessed	0.4 m/s	0.9556	0.936	1.0507	0.9257	1.0075	0.9751	0.0527128	0.0263564
	0.8 m/s	1.1709	1.3906	1.1865	1.2394	1.275	1.25248	0.0876984	0.0438492
	1.6 m/s	2.1522	2.8717	1.8933	1.6933	2.7252	2.26714	0.514192	0.257096
	2.2 m/s	5.1915	10.925	8.2736	8.0816	6.1491	7.72416	2.21191	1.10596
	OG-Regular	1.3699	1.9847	1.3174	1.821	1.512	1.601	0.290423	0.145212
	OG-Elevated	1.4281	6.7037	1.3964	2.4949	13.9343	5.19148	5.35166	2.67583
MA-removed	0.4 m/s	0.9508	0.936	0.989	0.9257	1.0075	0.9618	0.0350649	0.0175324
	0.8 m/s	0.966	1.0751	0.9679	0.9184	0.931	0.97168	0.0617168	0.0308584
	1.6 m/s	1.0544	0.8596	0.7949	1.0075	0.9895	0.94118	0.109093	0.0545465
	2.2 m/s	0.88	0.7658	1.7884	0.8991	1.0167	1.07	0.411334	0.205667
	OG-Regular	0.9788	0.7509	0.8185	1.0376	0.9668	0.91052	0.120338	0.0601691
	OG-Elevated	0.9776	0.7785	0.7698	1.5624	2.1853	1.25472	0.612245	0.306122
ASR-removed	0.4 m/s	1.0521	0.5504	0.8415	0.8704	0.9212	0.84712	0.184473	0.0922364
	0.8 m/s	1.0047	0.7119	0.7968	0.8243	1.3304	0.93362	0.246129	0.123064
	1.6 m/s	1.0954	0.6122	1.2956	0.6593	1.7942	1.09134	0.487848	0.243924
	2.2 m/s	1.1064	0.3769	1.5135	0.4721	1.0227	0.89832	0.471899	0.23595
	OG-Regular	1.1104	0.5549	1.4105	0.9018	1.277	1.05092	0.336237	0.168118
	OG-Elevated	0.9264	0.4566	1.4384	0.6021	0.9412	0.87294	0.378799	0.1894
																							0.9264
																							0.4566
																							1.4384
																							0.6021
																							0.9412
