# Supplementary material for: Performance-based approach for movement artifact removal from electroencephalographic data recorded during locomotion
Source: PLoS One. 2018 May 16;13(5):e0197153. doi: 10.1371/journal.pone.0197153 (PMC5955591; doi:10.1371/journal.pone.0197153)
Supplement: S2 File — (XLSX) [file pone.0197153.s002.xlsx]

## Sheet: Sheet2
Subject	Speed	Alpha Energy ICA1	Alpha Energy ICA2		Beta Energy ICA1	Beta Energy ICA2
NG348	A	1.1214	1.1214		1.5984	1.5984
NG348	C	1.0402	1.0402		1.2155	1.2155
NG348	D	1.1334	0.9336		1.4864	1.2448
NG348	E	1.866	0.9557		2.5839	1.3123
NG348	F	5.3391	0.6224		5.4925	0.9889
NG348	G	1.5056	1.079		1.5037	1.0333
NG348	H	1.0492	0.6893		1.5416	1.1597
AG898	A	25.9916	25.9916		4.4538	4.4538
AG898	C	17.1845	17.1845		5.2084	5.2084
AG898	D	22.5277	17.941		6.6027	5.769
AG898	E	43.4272	16.4939		14.1156	5.1214
AG898	F	38.9868	13.2262		69.0735	4.6115
AG898	G	22.3798	10.3208		10.573	4.7437
AG898	H	37.8878	9.9046		55.9525	5.3075
OB328	A	1.3322	1.3322		5.0889	5.0889
OB328	C	1.0815	0.9495		3.6449	3.3859
OB328	D	1.1503	0.9864		3.7346	3.2677
OB328	E	2.4322	0.6708		4.42	2.4737
OB328	F	9.8033	1.2275		15.3557	4.602
OB328	G	1.5583	1.0047		3.6714	3.0292
OB328	H	1.9445	0.7101		3.0085	2.2084
HU971	A	2.361	2.361		3.4119	3.4119
HU971	C	1.2332	1.2332		2.1952	2.1952
HU971	D	2.5154	1.8212		3.7194	2.7353
HU971	E	2.6895	1.3216		3.9791	2.6005
HU971	F	16.9046	2.9067		15.0521	3.6177
HU971	G	4.1832	1.961		4.7974	3.1808
HU971	H	5.8157	2.9877		6.4929	4.152
IR276	A	6.7763	6.7763		6.0782	6.0782
IR276	C	4.9572	4.9572		6.135	6.135
IR276	D	5.224	4.1809		6.0761	5.2776
IR276	E	11.9064	5.716		7.5071	5.3954
IR276	F	28.8085	3.1522		18.3999	5.1656
IR276	G	6.3513	5.0261		6.9122	5.5064
IR276	H	35.9115	6.6865		30.1503	10.9538
Spectral Ratios
Subject	Speed	Alpha Ratio ICA1	Alpha Ratio ICA2	Alpha Ratio ASR	Beta Ratio ICA1	Beta Ratio ICA2	Beta ratio ASR
348	A	1	1	1	1	1	1
348	C	0.927591	0.927591	1.0037	0.760448	0.760448	0.8498
348	D	1.0107	0.832531	0.9432	0.92993	0.778779	0.8648
348	E	1.66399	0.852238	0.8785	1.61655	0.821009	0.311
348	F	4.7611	0.555021	0.721	3.43625	0.618681	0.3443
348	G	1.34261	0.96219	0.8557	0.940753	0.646459	0.1437
348	H	0.935616	0.614678	0.7618	0.964464	0.725538	0.1552
898	A	1	1	1	1	1	1
898	C	0.661156	0.661156	0.3696	1.16943	1.16943	1.0306
898	D	0.86673	0.690261	0.4444	1.48249	1.2953	1.1762
898	E	1.67082	0.634586	0.3526	3.16934	1.14989	1.3703
898	F	1.49998	0.508864	0.2095	15.5089	1.03541	1.0355
898	G	0.86104	0.397082	0.2681	2.37393	1.06509	1.3178
898	H	1.45769	0.381069	0.2115	12.5629	1.19168	1.2624
328	A	1	1	1	1	1	1
328	C	0.811815	0.712731	0.9982	0.716245	0.66535	0.7064
328	D	0.863459	0.740429	1.0604	0.733872	0.642123	0.7481
328	E	1.8257	0.503528	2.925	0.868557	0.486097	1.0018
328	F	7.35873	0.921408	3.553	3.01749	0.904321	1.1772
328	G	1.16972	0.754166	2.23	0.721453	0.595256	0.9554
328	H	1.45962	0.533028	3.3426	0.591189	0.433964	0.986
971	A	1	1	1	1	1	1
971	C	0.522321	0.522321	0.7016	0.643395	0.643395	0.8264
971	D	1.0654	0.771368	0.6771	1.09013	0.801694	0.7768
971	E	1.13914	0.559763	0.5532	1.16624	0.762185	0.6087
971	F	7.15993	1.23113	0.4806	4.41165	1.06032	0.4787
971	G	1.77179	0.83058	0.8839	1.40608	0.932266	0.8139
971	H	2.46324	1.26544	0.6317	1.90302	1.21692	0.5493
276	A	1	1	1	1	1	1
276	C	0.73155	0.73155	0.6961	1.00934	1.00934	0.8534
276	D	0.770922	0.616989	0.7859	0.999655	0.868283	0.8571
276	E	1.75707	0.843528	1.0478	1.23509	0.887664	0.881
276	F	4.25136	0.46518	0.5798	3.0272	0.849857	0.755
276	G	0.937281	0.741717	0.7057	1.13721	0.905926	0.8586
276	H	5.29957	0.986748	0.5544	4.9604	1.80215	0.641
MEAN
ALL SUBJECTS	BL	1	1	1	1	1	1
	0.4 m/s	0.730886	0.71107	0.75384	0.859772	0.849593	0.85332
	0.8 m/s	0.915442	0.730316	0.7822	1.04721	0.877236	0.8846
	1.6 m/s	1.61134	0.678729	1.15142	1.61116	0.82137	0.83456
	2.2 m/s	5.00622	0.736321	1.10878	5.88029	0.893717	0.75814					Alpha Ratio ICA1	Alpha Ratio ICA2	Alpha Ratio ASR	Beta Ratio ICA1	Beta Ratio ICA2	Beta ratio ASR
	OG - Regular	1.21649	0.737147	0.98868	1.31588	0.829	0.81788				0.4 m/s	0.730886	0.71107	0.75384	0.859772	0.849593	0.85332
	OG - Elevated	2.32315	0.756192	1.1004	4.19639	1.07405	0.71878				0.8 m/s	0.915442	0.730316	0.7822	1.04721	0.877236	0.8846
											1.6 m/s	1.61134	0.678729	1.15142	1.61116	0.82137	0.83456
											2.2 m/s	5.00622	0.736321	1.10878	5.88029	0.893717	0.75814
											OG - Regular	1.21649	0.737147	0.98868	1.31588	0.829	0.81788
											OG - Elevated	2.32315	0.756192	1.1004	4.19639	1.07405	0.71878

## Sheet: Sheet1
NORMALIZED				ASR
Subject	Speed	Alpha Ratio raw	Alpha Energy ICA2	Alpha spectral ratios	Beta Energy raw	Beta Energy ICA2	Beta Spectral ratios
348	A	1	1	1	1	1	1
348	C	0.927591	0.927591	1.0037	0.760448	0.760448	0.8498
348	D	1.0107	0.832531	0.9432	0.92993	0.778779	0.8648
348	E	1.66399	0.852238	0.8785	1.61655	0.821009	0.311
348	F	4.7611	0.555021	0.721	3.43625	0.618681	0.3443
348	G	1.34261	0.96219	0.8557	0.940753	0.646459	0.1437
348	H	0.935616	0.614678	0.7618	0.964464	0.725538	0.1552
898	A	1	1	1	1	1	1
898	C	0.661156	0.661156	0.3696	1.16943	1.16943	1.0306
898	D	0.86673	0.690261	0.4444	1.48249	1.2953	1.1762
898	E	1.67082	0.634586	0.3526	3.16934	1.14989	1.3703
898	F	1.49998	0.508864	0.2095	15.5089	1.03541	1.0355
898	G	0.86104	0.397082	0.2681	2.37393	1.06509	1.3178
898	H	1.45769	0.381069	0.2115	12.5629	1.19168	1.2624
328	A	1	1	1	1	1	1
328	C	0.811815	0.712731	0.9982	0.716245	0.66535	0.7064
328	D	0.863459	0.740429	1.0604	0.733872	0.642123	0.7481
328	E	1.8257	0.503528	2.925	0.868557	0.486097	1.0018
328	F	7.35873	0.921408	3.553	3.01749	0.904321	1.1772
328	G	1.16972	0.754166	2.23	0.721453	0.595256	0.9554
328	H	1.45962	0.533028	3.3426	0.591189	0.433964	0.986
971	A	1	1	1	1	1	1
971	C	0.522321	0.522321	0.7016	0.643395	0.643395	0.8264
971	D	1.0654	0.771368	0.6771	1.09013	0.801694	0.7768
971	E	1.13914	0.559763	0.5532	1.16624	0.762185	0.6087
971	F	7.15993	1.23113	0.4806	4.41165	1.06032	0.4787
971	G	1.77179	0.83058	0.8839	1.40608	0.932266	0.8139
971	H	2.46324	1.26544	0.6317	1.90302	1.21692	0.5493
276	A	1	1	1	1	1	1
276	C	0.73155	0.73155	0.6961	1.00934	1.00934	0.8534
276	D	0.770922	0.616989	0.7859	0.999655	0.868283	0.8571
276	E	1.75707	0.843528	1.0478	1.23509	0.887664	0.881
276	F	4.25136	0.46518	0.5798	3.0272	0.849857	0.755
276	G	0.937281	0.741717	0.7057	1.13721	0.905926	0.8586
276	H	5.29957	0.986748	0.5544	4.9604	1.80215	0.641
MEAN
ALL SUBJECTS	BL	1	1	1	1	1	1
	0.4 m/s	0.730886	0.71107	0.75384	0.859772	0.849593	0.85332
	0.8 m/s	0.915442	0.730316	0.7822	1.04721	0.877236	0.8846
	1.6 m/s	1.61134	0.678729	1.15142	1.61116	0.82137	0.83456
	2.2 m/s	5.00622	0.736321	1.10878	5.88029	0.893717	0.75814
	OG - Regular	1.21649	0.737147	0.98868	1.31588	0.829	0.81788
	OG - Elevated	2.32315	0.756192	1.1004	4.19639	1.07405	0.71878
